# Supplementary material for: Appearance of Tumor Vessels in Patients With Choroidal Osteoma Using Swept-Source Optical Coherence Tomographic Angiography
Source: Front Oncol. 2021 Nov 1;11:762394. doi: 10.3389/fonc.2021.762394 (PMC8591199; doi:10.3389/fonc.2021.762394)
Supplement: Supplementary Figure 1 — (Patient 4) (A–F) After anti-VEGF therapy, the SS-OCTA en face image showed no reduction in the size of the SFVN and vascular tangles. (G) The terminal vascular tangles were observed to recur 2 months after anti-VEGF therapy, and the tangled vascular structure seemed more distinct in some tumor-related vasculature (eg, the tumor-related vasculature numbered A and B). (H) Four months after anti-VEGF therapy, denser vascular tangles were observed at the end of SFVN. They were associated with some newly formed lesions and the growth of tumor (the tumor-growth numbered A and B). [file DataSheet_1.zip]

Archive with 43 entries (32 files):
- eFigures/
- eFigures/eFigures-supplement of Figure 2-patient 2/
- eFigures/eFigures-supplement of Figure 2-patient 2/eFig 2 b. OD-BSCAN-12MM-σ»╣μ»ö.tif
- __MACOSX/
- __MACOSX/eFigures/
- __MACOSX/eFigures/eFigures-supplement of Figure 2-patient 2/
- __MACOSX/eFigures/eFigures-supplement of Figure 2-patient 2/._eFig 2 b. OD-BSCAN-12MM-σ»╣μ»ö.tif
- eFigures/eFigures-supplement of Figure 2-patient 2/eFig 2 a. τÄïΣ╜│Θƒ│w_023.tif
- __MACOSX/eFigures/eFigures-supplement of Figure 2-patient 2/._eFig 2 a. τÄïΣ╜│Θƒ│w_023.tif
- eFigures/.DS_Store
- __MACOSX/eFigures/._.DS_Store
- eFigures/efigures-supplement of Figure 4-patient 3/
- eFigures/efigures-supplement of Figure 4-patient 3/eFig 4c2. ΘÜÅΦ«┐σ»╣μ»ö.tif
- __MACOSX/eFigures/efigures-supplement of Figure 4-patient 3/
- __MACOSX/eFigures/efigures-supplement of Figure 4-patient 3/._eFig 4c2. ΘÜÅΦ«┐σ»╣μ»ö.tif
- eFigures/efigures-supplement of Figure 4-patient 3/eFig 4a. τë¢.tif
- __MACOSX/eFigures/efigures-supplement of Figure 4-patient 3/._eFig 4a. τë¢.tif
- eFigures/efigures-supplement of Figure 4-patient 3/eFig 4c1. ΘÜÅΦ«┐σ»╣μ»ö 2.tif
- __MACOSX/eFigures/efigures-supplement of Figure 4-patient 3/._eFig 4c1. ΘÜÅΦ«┐σ»╣μ»ö 2.tif
- eFigures/efigures-supplement of Figure 4-patient 3/eFig 4b. τë¢_050.tif
- __MACOSX/eFigures/efigures-supplement of Figure 4-patient 3/._eFig 4b. τë¢_050.tif
- eFigures/efigures-supplement of Fiugre 3-patient 14/
- eFigures/efigures-supplement of Fiugre 3-patient 14/eFig 3 a2. Σ╕Ñ_033.tiff
- __MACOSX/eFigures/efigures-supplement of Fiugre 3-patient 14/
- __MACOSX/eFigures/efigures-supplement of Fiugre 3-patient 14/._eFig 3 a2. Σ╕Ñ_033.tiff
- eFigures/efigures-supplement of Fiugre 3-patient 14/eFig 3 c2. OS-ANGIO-INNERRETINA-MANTAGE.tif
- __MACOSX/eFigures/efigures-supplement of Fiugre 3-patient 14/._eFig 3 c2. OS-ANGIO-INNERRETINA-MANTAGE.tif
- eFigures/efigures-supplement of Fiugre 3-patient 14/eFig 3 b1. OD-BSCAN-16MM.tif
- __MACOSX/eFigures/efigures-supplement of Fiugre 3-patient 14/._eFig 3 b1. OD-BSCAN-16MM.tif
- eFigures/efigures-supplement of Fiugre 3-patient 14/eFig 3 a1. Σ╕Ñ_006.tiff
- __MACOSX/eFigures/efigures-supplement of Fiugre 3-patient 14/._eFig 3 a1. Σ╕Ñ_006.tiff
- eFigures/efigures-supplement of Fiugre 3-patient 14/eFig 3 c1. OD-ANGIO-INNERRETINA-MANTAGE.tif
- __MACOSX/eFigures/efigures-supplement of Fiugre 3-patient 14/._eFig 3 c1. OD-ANGIO-INNERRETINA-MANTAGE.tif
- eFigures/efigures-supplement of Fiugre 3-patient 14/eFig 3 b2. OS-BSCAN-12MM.tif
- __MACOSX/eFigures/efigures-supplement of Fiugre 3-patient 14/._eFig 3 b2. OS-BSCAN-12MM.tif
- eFigures/eFigures-supplement of Figure 1-patient 4/
- eFigures/eFigures-supplement of Figure 1-patient 4/eFig 1 g.tiff
- __MACOSX/eFigures/eFigures-supplement of Figure 1-patient 4/
- __MACOSX/eFigures/eFigures-supplement of Figure 1-patient 4/._eFig 1 g.tiff
- eFigures/eFigures-supplement of Figure 1-patient 4/eFig 1 a-f.tif
- __MACOSX/eFigures/eFigures-supplement of Figure 1-patient 4/._eFig 1 a-f.tif
- eFigures/eFigures-supplement of Figure 1-patient 4/eFig 1 h.tiff
- __MACOSX/eFigures/eFigures-supplement of Figure 1-patient 4/._eFig 1 h.tiff
